# Supplementary material for: Biodegradable Dissolved Organic Carbon (BDOC) Removal from Micro-Polluted Water Source Using Ultrafiltration: Comparison with Conventional Processes, Operation Conditions and Membrane Fouling Control
Source: Polymers (Basel). 2022 Nov 3;14(21):4689. doi: 10.3390/polym14214689 (PMC9658970; doi:10.3390/polym14214689)
Supplement: Supplementary file 1 [file polymers-14-04689-s001.zip]

Archive with 1 entries (1 files):
- polymers-1964577-supplementary.pdf
